# Supplementary material for: The Efficacy of Anti-PD-L1 Treatment in Melanoma Is Associated with the Expression of the ECM Molecule EMILIN2
Source: Int J Mol Sci. 2021 Jul 13;22(14):7511. doi: 10.3390/ijms22147511 (PMC8306837; doi:10.3390/ijms22147511)
Supplement: Supplementary file 1 [file ijms-22-07511-s001.zip]

Archive with 1 entries (1 files):
- ijms-1248627-supplementary.pdf
